# Supplementary material for: Enhanced Adsorption Selectivity of Carbon Dioxide and Ethane on Porous Metal–Organic Framework Functionalized by a Sulfur-Rich Heterocycle
Source: Nanomaterials (Basel). 2022 Dec 1;12(23):4281. doi: 10.3390/nano12234281 (PMC9737143; doi:10.3390/nano12234281)
Supplement: Supplementary file 1 [file nanomaterials-12-04281-s001.zip]

Archive with 1 entries (1 files):
- nanomaterials-2034789-supplementary.pdf
